# Supplementary material for: Bioinspired Pd-Cu Alloy Nanoparticles as Accept Agent for Dye Degradation Performances
Source: Int J Mol Sci. 2022 Nov 15;23(22):14072. doi: 10.3390/ijms232214072 (PMC9698934; doi:10.3390/ijms232214072)
Supplement: Supplementary file 1 [file ijms-23-14072-s001.zip]

Archive with 1 entries (1 files):
- ijms-1979714-supplementary.pdf
